# Supplementary material for: Effects of step width and gait speed on the variability of mediolateral control in the head and trunk during gait
Source: PLoS One. 2025 Apr 21;20(4):e0320652. doi: 10.1371/journal.pone.0320652 (PMC12011241; doi:10.1371/journal.pone.0320652)
Supplement: S1 File — (XLSX) [file pone.0320652.s001.xlsx]

## Sheet: Characteristics of the Particip
Subject ID	Sex	Age	Hight	Weight
1	0	31	175	69
2	1	24	163	55
4	1	24	154	49
5	1	23	164	52
7	1	25	160	46
9	1	22	159	51
10	1	24	155	49
11	0	24	168	58
12	1	23	156	48
13	0	31	164	63
14	1	23	157	45
15	0	25	163	56
16	0	30	171	56
17	1	23	159	54
18	1	27	152	41
19	1	31	157	52
21	1	25	148.5	48

## Sheet: Stride time
Subject ID	Narrow,Normal	Narrow,Slow	Wide,Normal	Wide,Slow
1	1.01667	1.45	1.0369	1.27619
2	0.902381	1.33452	0.947619	1.26786
4	0.844048	1.11667	0.847619	1.14762
5	0.807143	1.27024	0.810714	1.18571
7	0.890476	1.12381	0.753571	1.04167
9	0.860714	1.15238	0.864286	0.957143
10	0.885714	1.26548	0.896429	1.26071
11	1.00833	1.30476	1.00833	1.20357
12	0.982143	1.36429	1.02024	1.32976
13	0.920238	1.30595	0.94881	1.06905
14	0.985714	1.425	0.989286	1.29762
15	1.02024	1.46548	1.05833	1.45357
16	1.10714	1.7381	1.17738	1.79881
17	1.00476	1.47857	0.970238	1.26071
18	0.95119	1.36548	0.932143	1.15119
19	0.958333	1.4369	0.989286	1.35714
21	0.939286	1.325	0.941667	1.30476

## Sheet: Step width
Subject ID	Narrow,Normal	Narrow,Slow	Wide,Normal	Wide,Slow
1	98.1827	102.897	187.985	196.869
2	92.3907	79.5227	265.056	267.53
4	81.6853	87.5147	206.933	226.35
5	101.4	89.1593	238.777	282.963
7	85.4973	91.4533	273.129	212.223
9	104.741	77.604	307.158	358.853
10	82.2733	96.82	207.821	243.705
11	77.4533	75.1233	241.363	224.719
12	71.612	63.6327	265.803	251.259
13	55.724	72.1913	206.301	258.181
14	73.812	62.772	251.253	257.661
15	72.1893	59.5807	292.712	243.328
16	52.084	68.656	203.981	230.951
17	92.8307	61.4633	232.119	236.199
18	95.8793	65.3787	239.627	247.331
19	115.753	78.5227	264.631	231.585
21	72.0387	63.902	254.969	251.454

## Sheet: DIS
Subject ID	Narrow,Normal,Head	Narrow,Normal,T4	Narrow,Normal,Pelvis	Narrow,Slow,Head	Narrow,Slow,T4	Narrow,Slow,Pelvis	Wide,Normal,Head	Wide,Normal,T4	Wide,Normal,Pelvis	Wide,Slow,Head	Wide,Slow,T4	Wide,Slow,Pelvis
1	37.4643	33.8814	22.587	66.4986	70.2586	36.92	72.39	79.65	45.623	90.4014	106.274	73.07
2	19.6686	32.0871	36.516	40.3986	41.2714	32.24	70.4629	90.5943	87.1	115.59	141.869	133.04
4	20.8571	36.39	34.904	37.3029	50.9643	42.204	52.4343	78.0114	59.023	79.0171	103.513	96.509
5	17.3571	26.0529	29.426	22.01	30.44	28.371	40.29	59.8071	60.67	82.9271	108.467	112.26
7	29.1914	34.1943	34.541	48.4671	54.67	40.721	68.1657	73.8857	53.59	79.9829	92.7614	75.413
9	26.3843	43.6086	39.573	29.7114	47.3043	39.76	106.796	108.521	76.077	116.129	139.556	93.699
10	18.1514	26.4614	39.941	31.2414	48.0543	50.714	36.0429	67.4986	82.36	98.3671	144.844	148.95
11	35.3114	41.2786	24.783	40.8914	58.46	40.979	89.1571	112.231	89.287	96.5257	141.064	119.94
12	19.17	26.6914	32.469	29.0986	33.3557	24.829	66.22	103.429	98.84	98.1271	134.314	116.47
13	13.0157	28.3086	27.794	23.9371	50.3371	36.646	78.2214	88.3071	61.499	94.0771	136.591	100.77
14	23.9414	32.1943	34.23	35.5629	54.0243	41.437	75.51	96.5414	89.719	130.927	172.846	158.2
15	27.8671	36.3671	47.039	39.57	70.3229	59.724	103.583	131.219	107.07	166.463	204.701	164.95
16	17.5429	26.76	28.187	35.2743	54.7543	50.459	80.1643	113.433	102.05	168.634	209.476	185
17	21.9071	34.65	48.109	35.0671	55.1229	51.846	56.0614	94.8814	92.204	92.0171	147.099	149.1
18	29.8214	35.97	41.42	32.06	40.7643	30.729	75.8429	93.0143	70.43	116.473	143.413	106.44
19	38.0771	60.6143	53.171	43.6471	62.0143	54.27	81.1429	120.536	87.433	119.724	163.833	131.05
21	22.2986	31.6	33.921	33.2486	43.9443	39.774	63.7886	97.5186	93.224	99.8557	146.023	141.65

## Sheet: %DIS
Subject ID	Narrow,Normal,Head	Narrow,Normal,T4	Narrow,Normal,Pelvis	Narrow,Slow,Head	Narrow,Slow,T4	Narrow,Slow,Pelvis	Wide,Normal,Head	Wide,Normal,T4	Wide,Normal,Pelvis	Wide,Slow,Head	Wide,Slow,T4	Wide,Slow,Pelvis
1	38.7924	35.0598	23.4501	66.6474	70.4548	37.0407	38.4824	42.3717	24.2148	44.8289	52.7397	36.2378
2	24.9801	40.4701	46.2002	50.0997	51.072	39.7826	26.7963	34.481	33.1334	41.0461	50.3914	47.2016
4	25.8143	45.14	43.5693	52.8735	69.0203	57.3641	23.8882	35.616	27.0165	36.2132	47.3581	44.1398
5	17.0815	25.7278	29.379	25.5389	35.1751	33.0358	17.4491	25.9643	26.3218	30.1695	39.4544	40.8281
7	34.9306	40.1789	40.7721	58.0769	65.8866	49.3368	25.0781	27.2273	19.7652	37.5109	43.6124	35.4104
9	25.7612	42.662	38.6468	35.8309	57.0622	48.0406	36.1903	36.7534	25.8131	32.7291	39.3383	26.4031
10	23.3614	33.8766	51.1361	33.1623	51.2268	54.4324	18.4314	34.4306	42.016	41.1124	60.5381	62.2292
11	53.1982	61.5516	37.1053	58.8865	83.4133	58.4913	38.2149	48.1357	38.2295	43.5252	63.5456	54.0415
12	26.3987	36.0312	44.2322	48.1024	55.4649	41.3208	24.3403	38.0279	36.3513	39.742	54.4392	47.1649
13	21.3174	46.7977	46.2046	35.0187	72.8914	53.054	37.5894	42.5651	29.6442	36.6314	53.1664	39.2291
14	32.3651	43.4708	46.9759	51.5502	78.3575	60.0028	31.2053	39.9818	37.1472	53.1745	70.2806	64.3239
15	37.9817	49.4444	63.8284	68.4459	121.981	104.007	35.2288	44.71	36.5444	68.6344	84.4218	68.0651
16	34.4646	53.6472	56.3589	49.9371	77.297	71.0411	40.9132	57.8207	51.9124	71.8739	89.1941	78.8125
17	22.6639	35.9842	49.7288	53.5052	84.7758	80.0885	23.3219	39.4571	38.2821	38.3001	61.1746	61.9893
18	30.533	36.8419	42.4283	50.5593	64.4011	48.8917	31.6431	38.8219	29.366	46.9095	57.7378	42.89
19	34.274	54.9507	48.6164	64.8353	91.6233	80.6795	30.0647	44.7108	32.4286	52.0042	71.1612	56.9055
21	32.575	45.3122	48.3027	54.2304	71.6271	64.8048	25.3421	38.7309	37.0231	41.2941	60.5041	58.7537

## Sheet: CV-%DIS
Subject ID	Narrow,Normal,Head	Narrow,Normal,T4	Narrow,Normal,Pelvis	Narrow,Slow,Head	Narrow,Slow,T4	Narrow,Slow,Pelvis	Wide,Normal,Head	Wide,Normal,T4	Wide,Normal,Pelvis	Wide,Slow,Head	Wide,Slow,T4	Wide,Slow,Pelvis
1	19.5625	16.8233	14.4385	11.8686	10.7602	11.8865	6.34216	9.08552	10.5686	5.20977	6.31803	9.61416
2	56.0001	43.6578	40.5737	28.4326	33.7986	32.8842	15.1319	12.6744	9.03965	18.2278	14.3586	11.5369
4	9.95125	14.3672	17.1098	61.2714	48.1985	45.8906	13.4041	8.936	17.3433	24.2167	17.7318	13.4621
5	31.307	20.6887	17.7474	22.0133	22.4086	13.0069	24.9689	15.9257	17.5813	12.7787	9.22799	9.25756
7	28.3208	17.2672	16.3479	12.3347	18.9125	27.2457	14.218	12.2036	15.4619	6.13164	7.43634	13.6241
9	23.6667	16.4214	14.7828	39.2249	28.9784	26.1691	11.8283	10.3942	14.5144	9.87525	6.18302	6.9007
10	40.5049	24.1093	21.9497	24.1458	26.5474	32.988	16.5144	11.2646	12.9122	13.8786	8.48099	5.79632
11	39.2463	21.5919	28.3578	24.94	15.103	20.6081	16.1165	9.65677	11.4133	12.3976	10.4083	11.0649
12	28.5797	29.1338	7.38177	22.9366	26.9892	32.0541	14.2962	11.5414	12.9791	13.9455	7.32934	5.7544
13	27.5168	25.9522	21.5422	40.0358	36.108	38.0827	6.51072	10.6681	12.6797	15.9888	9.05156	9.29986
14	19.1104	21.5182	31.6082	16.2024	13.1642	12.031	4.3606	5.59153	10.0315	12.8741	11.837	12.0249
15	26.0778	25.7247	14.406	25.75	22.962	22.0129	10.658	9.64168	11.9933	8.59368	7.33616	8.34859
16	27.0601	31.7038	19.917	24.7845	23.8852	19.6506	13.3327	9.34558	8.20998	15.068	10.8197	7.76101
17	28.0403	20.6849	6.93031	23.0611	10.8186	15.2625	15.9901	6.93101	3.84541	16.379	9.77272	7.8286
18	16.9486	17.4134	12.4775	22.0184	18.5041	25.9586	9.80205	5.7321	10.6934	9.77531	7.67679	8.94182
19	21.0999	15.3839	18.5333	56.8595	50.5596	52.0149	15.8088	8.56018	11.3661	12.1205	8.88871	8.81082
21	37.5871	25.1685	19.007	23.3728	21.9852	21.8547	12.0034	8.51717	5.82694	8.10235	10.5435	12.3408
